# Supplementary material for: Meter-scale heterostructure printing for high-toughness fiber electrodes in intelligent digital apparel
Source: Nat Commun. 2025 May 9;16:4320. doi: 10.1038/s41467-025-59703-4 (PMC12064786; doi:10.1038/s41467-025-59703-4)
Supplement: Supplementary file 8 — Source Data [file 41467_2025_59703_MOESM8_ESM.xlsx]

## Sheet: Figure 1f
Figure 1f	Demonstrated length, gauge factor, and initial conductivity
		Gauge factor	Initial conductivity (S/m)	Demonstrated length (m)
	LM/TPU	0.085	2220000	50
	LM/PU	1.5	100000	0.2
	AuNWs/SEBS	0.5	10000	0.2
	Graphene/PU	0.05	124	0.2
	AgF/Rubber	1.5	73800	0.5
	Ag/SEBS	10	440000	1
	Au/PDMS	4	3200	0.035

## Sheet: Figure 2d
Figure 2d	Gel permeation chromatography
	Retention Time	Normalized Dri
		bare TPU	Activated TPU
	0	384	385
	0.00833	384	385
	0.01667	-4	335
	0.025	-6	3
	0.03333	-1	9
	0.04167	2	10
	0.05	1	12
	0.05833	-18	4
	0.06667	-28	-6
	0.075	-10	1
	0.08333	9	13
	0.09167	19	19
	0.1	17	21
	0.10833	13	19
	0.11667	11	20
	0.125	4	18
	0.13333	3	17
	0.14167	6	17
	0.15	11	18
	0.15833	12	20
	0.16667	11	18
	0.175	11	17
	0.18333	5	16
	0.19167	7	18
	0.2	8	17
	0.20833	7	14
	0.21667	6	15
	0.225	5	13
	0.23333	8	15
	0.24167	6	16
	0.25	8	16
	0.25833	5	17
	0.26667	7	15
	0.275	6	13
	0.28333	7	13
	0.29167	3	14
	0.3	5	18
	0.30833	7	19
	0.31667	10	14
	0.325	9	15
	0.33333	7	18
	0.34167	8	17
	0.35	8	15
	0.35833	7	15
	0.36667	6	15
	0.375	10	17
	0.38333	8	18
	0.39167	9	18
	0.4	11	15
	0.40833	7	10
	0.41667	11	10
	0.425	8	13
	0.43333	8	18
	0.44167	8	16
	0.45	10	16
	0.45833	9	16
	0.46667	7	17
	0.475	9	18
	0.48333	9	18
	0.49167	9	16
	0.5	6	16
	0.50833	8	19
	0.51667	10	19
	0.525	10	18
	0.53333	8	19
	0.54167	10	18
	0.55	11	18
	0.55833	14	18
	0.56667	14	16
	0.575	11	17
	0.58333	10	16
	0.59167	14	13
	0.6	12	17
	0.60833	12	17
	0.61667	11	20
	0.625	10	19
	0.63333	13	18
	0.64167	13	18
	0.65	13	19
	0.65833	12	19
	0.66667	12	20
	0.675	14	19
	0.68333	11	19
	0.69167	13	19
	0.7	14	21
	0.70833	13	20
	0.71667	14	22
	0.725	14	23
	0.73333	13	20
	0.74167	15	20
	0.75	14	21
	0.75833	13	20
	0.76667	11	21
	0.775	11	22
	0.78333	13	20
	0.79167	17	23
	0.8	15	22
	0.80833	13	19
	0.81667	13	20
	0.825	13	19
	0.83333	17	19
	0.84167	15	20
	0.85	12	23
	0.85833	12	21
	0.86667	15	23
	0.875	17	23
	0.88333	17	22
	0.89167	18	23
	0.9	17	24
	0.90833	15	25
	0.91667	17	22
	0.925	13	23
	0.93333	16	22
	0.94167	17	23
	0.95	16	24
	0.95833	17	25
	0.96667	19	27
	0.975	20	25
	0.98333	18	24
	0.99167	16	25
	1	17	24
	1.00833	18	24
	1.01667	18	24
	1.025	16	24
	1.03333	19	24
	1.04167	17	26
	1.05	17	24
	1.05833	16	27
	1.06667	18	26
	1.075	18	27
	1.08333	18	25
	1.09167	20	27
	1.1	17	27
	1.10833	19	27
	1.11667	19	26
	1.125	19	26
	1.13333	20	29
	1.14167	19	28
	1.15	16	28
	1.15833	16	26
	1.16667	20	28
	1.175	20	29
	1.18333	19	26
	1.19167	20	30
	1.2	18	30
	1.20833	20	30
	1.21667	21	28
	1.225	19	28
	1.23333	17	28
	1.24167	18	28
	1.25	21	29
	1.25833	19	30
	1.26667	23	28
	1.275	17	32
	1.28333	20	33
	1.29167	20	32
	1.3	20	31
	1.30833	22	34
	1.31667	21	32
	1.325	21	31
	1.33333	21	34
	1.34167	22	35
	1.35	23	34
	1.35833	23	32
	1.36667	22	32
	1.375	24	33
	1.38333	23	33
	1.39167	25	33
	1.4	26	36
	1.40833	24	36
	1.41667	23	34
	1.425	23	36
	1.43333	23	33
	1.44167	26	33
	1.45	26	36
	1.45833	24	37
	1.46667	25	33
	1.475	26	33
	1.48333	27	35
	1.49167	25	37
	1.5	25	38
	1.50833	28	35
	1.51667	26	33
	1.525	27	34
	1.53333	27	34
	1.54167	25	36
	1.55	25	35
	1.55833	26	36
	1.56667	30	35
	1.575	29	33
	1.58333	28	33
	1.59167	28	36
	1.6	26	37
	1.60833	22	36
	1.61667	25	36
	1.625	29	36
	1.63333	30	35
	1.64167	31	36
	1.65	29	37
	1.65833	30	35
	1.66667	31	35
	1.675	30	36
	1.68333	30	37
	1.69167	30	37
	1.7	27	38
	1.70833	31	36
	1.71667	28	35
	1.725	31	35
	1.73333	31	36
	1.74167	28	35
	1.75	31	35
	1.75833	32	35
	1.76667	32	38
	1.775	29	38
	1.78333	31	38
	1.79167	31	38
	1.8	32	35
	1.80833	31	38
	1.81667	33	35
	1.825	33	33
	1.83333	33	34
	1.84167	33	37
	1.85	32	36
	1.85833	32	34
	1.86667	33	37
	1.875	33	38
	1.88333	33	37
	1.89167	33	38
	1.9	31	38
	1.90833	34	40
	1.91667	33	37
	1.925	31	38
	1.93333	32	38
	1.94167	34	35
	1.95	35	37
	1.95833	33	35
	1.96667	33	41
	1.975	33	38
	1.98333	30	38
	1.99167	34	37
	2	32	39
	2.00833	33	40
	2.01667	33	40
	2.025	35	41
	2.03333	36	41
	2.04167	36	41
	2.05	38	41
	2.05833	37	40
	2.06667	38	40
	2.075	36	41
	2.08333	35	37
	2.09167	37	38
	2.1	37	40
	2.10833	38	44
	2.11667	37	41
	2.125	36	42
	2.13333	37	44
	2.14167	35	42
	2.15	36	44
	2.15833	35	42
	2.16667	37	42
	2.175	39	39
	2.18333	36	41
	2.19167	37	43
	2.2	37	41
	2.20833	37	43
	2.21667	35	42
	2.225	38	43
	2.23333	39	44
	2.24167	39	43
	2.25	37	44
	2.25833	39	43
	2.26667	38	43
	2.275	37	44
	2.28333	38	45
	2.29167	37	46
	2.3	40	41
	2.30833	39	39
	2.31667	39	39
	2.325	39	44
	2.33333	39	46
	2.34167	37	47
	2.35	39	47
	2.35833	42	45
	2.36667	41	44
	2.375	40	45
	2.38333	41	47
	2.39167	40	46
	2.4	40	44
	2.40833	39	46
	2.41667	39	46
	2.425	40	45
	2.43333	41	45
	2.44167	42	47
	2.45	41	49
	2.45833	38	47
	2.46667	41	48
	2.475	38	47
	2.48333	39	48
	2.49167	40	45
	2.5	38	49
	2.50833	41	49
	2.51667	42	49
	2.525	42	48
	2.53333	42	46
	2.54167	40	46
	2.55	42	48
	2.55833	43	46
	2.56667	43	49
	2.575	45	48
	2.58333	44	46
	2.59167	43	49
	2.6	43	46
	2.60833	43	49
	2.61667	43	51
	2.625	42	50
	2.63333	42	50
	2.64167	44	48
	2.65	46	50
	2.65833	46	50
	2.66667	46	51
	2.675	46	50
	2.68333	47	52
	2.69167	47	51
	2.7	47	51
	2.70833	45	52
	2.71667	46	52
	2.725	47	49
	2.73333	48	49
	2.74167	46	51
	2.75	45	51
	2.75833	45	51
	2.76667	47	50
	2.775	47	50
	2.78333	47	48
	2.79167	47	48
	2.8	46	48
	2.80833	45	52
	2.81667	46	51
	2.825	49	52
	2.83333	48	52
	2.84167	48	53
	2.85	47	50
	2.85833	46	51
	2.86667	48	51
	2.875	49	51
	2.88333	48	51
	2.89167	49	53
	2.9	46	55
	2.90833	48	55
	2.91667	48	51
	2.925	49	55
	2.93333	49	54
	2.94167	49	54
	2.95	52	53
	2.95833	50	53
	2.96667	52	53
	2.975	50	54
	2.98333	50	53
	2.99167	50	54
	3	53	54
	3.00833	51	54
	3.01667	53	53
	3.025	53	56
	3.03333	51	55
	3.04167	50	55
	3.05	51	57
	3.05833	53	57
	3.06667	55	55
	3.075	52	55
	3.08333	53	55
	3.09167	51	54
	3.1	52	55
	3.10833	54	56
	3.11667	53	55
	3.125	52	56
	3.13333	52	57
	3.14167	53	55
	3.15	55	56
	3.15833	55	51
	3.16667	56	50
	3.175	54	52
	3.18333	56	55
	3.19167	55	58
	3.2	55	56
	3.20833	57	60
	3.21667	55	57
	3.225	55	59
	3.23333	54	56
	3.24167	53	57
	3.25	49	55
	3.25833	53	56
	3.26667	52	58
	3.275	54	56
	3.28333	55	58
	3.29167	58	57
	3.3	56	57
	3.30833	57	58
	3.31667	57	58
	3.325	56	56
	3.33333	57	57
	3.34167	57	56
	3.35	55	59
	3.35833	55	58
	3.36667	58	61
	3.375	59	60
	3.38333	58	57
	3.39167	58	58
	3.4	59	57
	3.40833	57	60
	3.41667	57	61
	3.425	59	59
	3.43333	59	58
	3.44167	59	58
	3.45	60	59
	3.45833	61	56
	3.46667	60	53
	3.475	58	55
	3.48333	60	56
	3.49167	59	60
	3.5	61	61
	3.50833	61	59
	3.51667	61	59
	3.525	60	60
	3.53333	58	62
	3.54167	61	59
	3.55	60	59
	3.55833	61	62
	3.56667	62	59
	3.575	61	59
	3.58333	62	61
	3.59167	60	60
	3.6	59	60
	3.60833	62	60
	3.61667	60	60
	3.625	61	61
	3.63333	62	62
	3.64167	61	60
	3.65	62	61
	3.65833	59	60
	3.66667	61	59
	3.675	61	61
	3.68333	62	58
	3.69167	63	59
	3.7	62	59
	3.70833	64	62
	3.71667	63	61
	3.725	63	62
	3.73333	61	62
	3.74167	64	62
	3.75	65	62
	3.75833	65	64
	3.76667	64	63
	3.775	64	62
	3.78333	62	64
	3.79167	65	62
	3.8	64	64
	3.80833	65	64
	3.81667	65	64
	3.825	66	62
	3.83333	65	62
	3.84167	67	64
	3.85	65	63
	3.85833	67	65
	3.86667	66	62
	3.875	65	63
	3.88333	67	64
	3.89167	68	65
	3.9	65	67
	3.90833	64	63
	3.91667	65	66
	3.925	68	68
	3.93333	66	66
	3.94167	66	65
	3.95	66	65
	3.95833	66	64
	3.96667	65	66
	3.975	66	67
	3.98333	66	66
	3.99167	66	66
	4	68	68
	4.00833	69	69
	4.01667	67	69
	4.025	66	68
	4.03333	66	67
	4.04167	69	70
	4.05	70	69
	4.05833	70	71
	4.06667	67	70
	4.075	69	68
	4.08333	69	69
	4.09167	69	72
	4.1	69	71
	4.10833	69	67
	4.11667	69	68
	4.125	69	69
	4.13333	70	70
	4.14167	71	69
	4.15	70	72
	4.15833	69	72
	4.16667	70	70
	4.175	69	70
	4.18333	71	73
	4.19167	71	70
	4.2	70	71
	4.20833	70	69
	4.21667	71	71
	4.225	72	72
	4.23333	72	71
	4.24167	72	75
	4.25	71	73
	4.25833	71	72
	4.26667	72	72
	4.275	71	72
	4.28333	73	74
	4.29167	73	73
	4.3	74	73
	4.30833	75	73
	4.31667	74	74
	4.325	73	74
	4.33333	75	73
	4.34167	73	73
	4.35	73	72
	4.35833	75	71
	4.36667	78	74
	4.375	76	76
	4.38333	75	76
	4.39167	75	76
	4.4	75	75
	4.40833	74	74
	4.41667	72	76
	4.425	77	77
	4.43333	74	74
	4.44167	74	76
	4.45	76	76
	4.45833	76	79
	4.46667	76	77
	4.475	78	78
	4.48333	79	79
	4.49167	78	75
	4.5	78	78
	4.50833	79	75
	4.51667	78	79
	4.525	77	76
	4.53333	76	77
	4.54167	75	77
	4.55	75	78
	4.55833	79	80
	4.56667	80	76
	4.575	77	76
	4.58333	77	78
	4.59167	76	78
	4.6	77	77
	4.60833	78	78
	4.61667	78	78
	4.625	74	79
	4.63333	74	77
	4.64167	76	78
	4.65	79	79
	4.65833	76	82
	4.66667	75	81
	4.675	76	79
	4.68333	75	79
	4.69167	75	80
	4.7	76	80
	4.70833	76	79
	4.71667	76	79
	4.725	78	79
	4.73333	75	81
	4.74167	79	81
	4.75	76	83
	4.75833	79	82
	4.76667	77	80
	4.775	79	80
	4.78333	79	80
	4.79167	77	80
	4.8	79	77
	4.80833	77	79
	4.81667	79	80
	4.825	77	80
	4.83333	76	81
	4.84167	78	82
	4.85	76	84
	4.85833	79	85
	4.86667	78	84
	4.875	79	85
	4.88333	78	85
	4.89167	77	83
	4.9	77	84
	4.90833	77	82
	4.91667	81	85
	4.925	77	84
	4.93333	78	85
	4.94167	76	86
	4.95	77	83
	4.95833	78	82
	4.96667	79	82
	4.975	82	83
	4.98333	81	83
	4.99167	78	86
	5	79	88
	5.00833	81	85
	5.01667	81	83
	5.025	78	84
	5.03333	79	87
	5.04167	79	84
	5.05	79	78
	5.05833	81	84
	5.06667	79	84
	5.075	79	86
	5.08333	80	84
	5.09167	80	82
	5.1	79	83
	5.10833	80	82
	5.11667	81	85
	5.125	80	83
	5.13333	81	83
	5.14167	83	85
	5.15	83	86
	5.15833	81	87
	5.16667	80	86
	5.175	79	89
	5.18333	80	86
	5.19167	80	85
	5.2	80	88
	5.20833	81	86
	5.21667	81	88
	5.225	81	85
	5.23333	80	86
	5.24167	82	89
	5.25	82	86
	5.25833	83	89
	5.26667	81	88
	5.275	81	90
	5.28333	80	89
	5.29167	82	93
	5.3	80	89
	5.30833	78	90
	5.31667	80	92
	5.325	82	88
	5.33333	83	91
	5.34167	84	91
	5.35	84	92
	5.35833	85	92
	5.36667	84	92
	5.375	84	95
	5.38333	81	94
	5.39167	82	94
	5.4	84	91
	5.40833	83	92
	5.41667	84	92
	5.425	84	92
	5.43333	83	92
	5.44167	82	94
	5.45	82	96
	5.45833	83	94
	5.46667	84	92
	5.475	85	92
	5.48333	82	97
	5.49167	83	94
	5.5	83	94
	5.50833	82	93
	5.51667	85	94
	5.525	82	95
	5.53333	85	95
	5.54167	86	96
	5.55	85	95
	5.55833	87	96
	5.56667	84	95
	5.575	86	95
	5.58333	85	93
	5.59167	82	94
	5.6	82	97
	5.60833	86	95
	5.61667	85	97
	5.625	85	95
	5.63333	87	95
	5.64167	83	98
	5.65	82	99
	5.65833	82	98
	5.66667	83	98
	5.675	85	97
	5.68333	86	98
	5.69167	85	95
	5.7	87	95
	5.70833	85	94
	5.71667	84	98
	5.725	82	97
	5.73333	85	98
	5.74167	86	98
	5.75	87	97
	5.75833	91	99
	5.76667	89	98
	5.775	87	100
	5.78333	86	97
	5.79167	87	98
	5.8	89	98
	5.80833	89	97
	5.81667	88	99
	5.825	89	98
	5.83333	90	98
	5.84167	90	99
	5.85	89	99
	5.85833	91	98
	5.86667	90	97
	5.875	93	98
	5.88333	93	96
	5.89167	90	96
	5.9	92	97
	5.90833	92	100
	5.91667	94	99
	5.925	93	98
	5.93333	93	100
	5.94167	97	102
	5.95	95	101
	5.95833	94	100
	5.96667	96	102
	5.975	96	103
	5.98333	94	101
	5.99167	94	101
	6	96	103
	6.00833	95	102
	6.01667	95	101
	6.025	97	101
	6.03333	99	103
	6.04167	97	103
	6.05	97	101
	6.05833	97	103
	6.06667	98	101
	6.075	95	101
	6.08333	97	103
	6.09167	97	103
	6.1	96	102
	6.10833	96	104
	6.11667	95	105
	6.125	98	106
	6.13333	100	107
	6.14167	96	105
	6.15	97	105
	6.15833	99	105
	6.16667	99	106
	6.175	100	106
	6.18333	97	107
	6.19167	99	104
	6.2	100	105
	6.20833	97	103
	6.21667	99	105
	6.225	100	104
	6.23333	99	106
	6.24167	98	107
	6.25	100	109
	6.25833	99	107
	6.26667	102	105
	6.275	99	108
	6.28333	97	109
	6.29167	99	109
	6.3	98	108
	6.30833	101	108
	6.31667	101	110
	6.325	99	110
	6.33333	100	109
	6.34167	100	110
	6.35	102	110
	6.35833	99	112
	6.36667	99	112
	6.375	98	112
	6.38333	101	112
	6.39167	99	112
	6.4	99	110
	6.40833	99	110
	6.41667	98	108
	6.425	98	110
	6.43333	101	112
	6.44167	102	111
	6.45	102	111
	6.45833	100	112
	6.46667	101	112
	6.475	99	115
	6.48333	100	112
	6.49167	101	115
	6.5	102	115
	6.50833	100	116
	6.51667	100	115
	6.525	100	114
	6.53333	102	114
	6.54167	100	113
	6.55	100	115
	6.55833	100	114
	6.56667	99	115
	6.575	100	115
	6.58333	101	114
	6.59167	100	118
	6.6	98	114
	6.60833	100	114
	6.61667	101	114
	6.625	101	116
	6.63333	102	117
	6.64167	101	118
	6.65	102	118
	6.65833	101	117
	6.66667	99	118
	6.675	103	115
	6.68333	100	118
	6.69167	101	115
	6.7	100	118
	6.70833	102	120
	6.71667	100	119
	6.725	98	119
	6.73333	99	119
	6.74167	100	120
	6.75	99	119
	6.75833	102	117
	6.76667	100	118
	6.775	101	118
	6.78333	101	120
	6.79167	101	118
	6.8	104	120
	6.80833	102	118
	6.81667	104	118
	6.825	103	116
	6.83333	102	118
	6.84167	103	117
	6.85	103	119
	6.85833	102	119
	6.86667	105	120
	6.875	105	117
	6.88333	105	119
	6.89167	105	120
	6.9	103	116
	6.90833	104	116
	6.91667	103	119
	6.925	105	120
	6.93333	105	117
	6.94167	104	116
	6.95	103	118
	6.95833	104	119
	6.96667	105	118
	6.975	106	119
	6.98333	104	119
	6.99167	104	119
	7	101	120
	7.00833	105	121
	7.01667	103	118
	7.025	103	118
	7.03333	102	119
	7.04167	104	118
	7.05	106	121
	7.05833	107	121
	7.06667	106	122
	7.075	106	118
	7.08333	106	115
	7.09167	106	113
	7.1	105	119
	7.10833	105	119
	7.11667	102	119
	7.125	104	116
	7.13333	103	117
	7.14167	105	119
	7.15	107	120
	7.15833	105	123
	7.16667	107	121
	7.175	108	122
	7.18333	110	123
	7.19167	108	123
	7.2	107	123
	7.20833	107	121
	7.21667	106	121
	7.225	107	123
	7.23333	109	123
	7.24167	109	123
	7.25	109	123
	7.25833	109	124
	7.26667	109	125
	7.275	111	124
	7.28333	112	123
	7.29167	110	123
	7.3	111	121
	7.30833	108	123
	7.31667	111	122
	7.325	107	125
	7.33333	110	125
	7.34167	110	125
	7.35	111	126
	7.35833	109	123
	7.36667	112	121
	7.375	110	123
	7.38333	110	124
	7.39167	111	124
	7.4	110	124
	7.40833	111	127
	7.41667	110	124
	7.425	111	125
	7.43333	110	127
	7.44167	110	126
	7.45	113	125
	7.45833	111	123
	7.46667	112	124
	7.475	113	123
	7.48333	112	125
	7.49167	113	125
	7.5	113	126
	7.50833	112	127
	7.51667	115	128
	7.525	115	125
	7.53333	117	124
	7.54167	115	124
	7.55	117	123
	7.55833	115	125
	7.56667	115	126
	7.575	114	124
	7.58333	113	125
	7.59167	114	125
	7.6	117	124
	7.60833	117	127
	7.61667	115	125
	7.625	117	124
	7.63333	119	125
	7.64167	117	124
	7.65	118	124
	7.65833	119	126
	7.66667	119	128
	7.675	118	126
	7.68333	118	124
	7.69167	118	124
	7.7	117	125
	7.70833	118	126
	7.71667	114	125
	7.725	112	126
	7.73333	115	125
	7.74167	119	126
	7.75	120	127
	7.75833	119	124
	7.76667	119	124
	7.775	120	126
	7.78333	120	123
	7.79167	121	124
	7.8	122	126
	7.80833	122	126
	7.81667	123	124
	7.825	122	125
	7.83333	124	125
	7.84167	122	125
	7.85	123	125
	7.85833	121	125
	7.86667	124	126
	7.875	122	128
	7.88333	121	126
	7.89167	122	124
	7.9	124	123
	7.90833	123	125
	7.91667	124	124
	7.925	120	123
	7.93333	119	125
	7.94167	120	125
	7.95	123	124
	7.95833	123	122
	7.96667	125	121
	7.975	126	124
	7.98333	126	126
	7.99167	125	126
	8	125	125
	8.00833	127	127
	8.01667	125	129
	8.025	128	128
	8.03333	125	127
	8.04167	125	128
	8.05	128	126
	8.05833	127	127
	8.06667	127	127
	8.075	126	128
	8.08333	127	127
	8.09167	126	127
	8.1	126	126
	8.10833	126	127
	8.11667	127	126
	8.125	129	128
	8.13333	126	132
	8.14167	126	131
	8.15	126	129
	8.15833	126	129
	8.16667	125	131
	8.175	125	131
	8.18333	126	131
	8.19167	126	128
	8.2	125	128
	8.20833	126	132
	8.21667	126	131
	8.225	128	132
	8.23333	127	132
	8.24167	128	132
	8.25	127	132
	8.25833	126	133
	8.26667	127	132
	8.275	126	131
	8.28333	127	132
	8.29167	129	133
	8.3	130	133
	8.30833	129	134
	8.31667	126	136
	8.325	128	133
	8.33333	129	134
	8.34167	129	134
	8.35	126	137
	8.35833	127	134
	8.36667	128	136
	8.375	128	134
	8.38333	128	132
	8.39167	125	134
	8.4	128	133
	8.40833	128	134
	8.41667	126	133
	8.425	129	135
	8.43333	129	134
	8.44167	129	135
	8.45	130	133
	8.45833	126	132
	8.46667	131	136
	8.475	127	137
	8.48333	128	135
	8.49167	129	134
	8.5	127	138
	8.50833	129	139
	8.51667	131	135
	8.525	131	136
	8.53333	130	139
	8.54167	128	134
	8.55	129	130
	8.55833	124	133
	8.56667	124	134
	8.575	129	133
	8.58333	131	134
	8.59167	132	135
	8.6	131	135
	8.60833	132	136
	8.61667	131	135
	8.625	133	136
	8.63333	134	137
	8.64167	132	135
	8.65	131	136
	8.65833	132	136
	8.66667	132	137
	8.675	132	137
	8.68333	131	138
	8.69167	131	136
	8.7	131	137
	8.70833	133	139
	8.71667	136	138
	8.725	134	137
	8.73333	131	136
	8.74167	132	133
	8.75	135	137
	8.75833	135	137
	8.76667	135	139
	8.775	135	136
	8.78333	132	136
	8.79167	133	136
	8.8	134	134
	8.80833	133	139
	8.81667	132	139
	8.825	134	138
	8.83333	133	136
	8.84167	135	140
	8.85	133	138
	8.85833	134	139
	8.86667	135	138
	8.875	132	137
	8.88333	135	136
	8.89167	132	136
	8.9	134	138
	8.90833	134	139
	8.91667	133	138
	8.925	134	140
	8.93333	132	138
	8.94167	132	138
	8.95	131	137
	8.95833	129	137
	8.96667	132	138
	8.975	131	135
	8.98333	133	138
	8.99167	135	138
	9	134	137
	9.00833	134	138
	9.01667	134	139
	9.025	135	140
	9.03333	134	139
	9.04167	130	140
	9.05	130	137
	9.05833	127	141
	9.06667	130	140
	9.075	136	137
	9.08333	135	136
	9.09167	134	137
	9.1	134	138
	9.10833	136	139
	9.11667	135	137
	9.125	136	141
	9.13333	136	139
	9.14167	138	138
	9.15	135	140
	9.15833	135	141
	9.16667	138	140
	9.175	137	141
	9.18333	138	141
	9.19167	136	143
	9.2	135	141
	9.20833	135	141
	9.21667	135	140
	9.225	135	141
	9.23333	134	137
	9.24167	137	135
	9.25	136	137
	9.25833	137	140
	9.26667	140	143
	9.275	139	142
	9.28333	137	140
	9.29167	139	139
	9.3	135	140
	9.30833	136	140
	9.31667	136	142
	9.325	136	141
	9.33333	136	138
	9.34167	136	138
	9.35	138	140
	9.35833	139	143
	9.36667	139	144
	9.375	138	144
	9.38333	137	142
	9.39167	137	143
	9.4	137	146
	9.40833	137	147
	9.41667	138	146
	9.425	136	144
	9.43333	137	143
	9.44167	138	145
	9.45	136	145
	9.45833	139	146
	9.46667	136	144
	9.475	136	143
	9.48333	138	142
	9.49167	139	141
	9.5	138	144
	9.50833	136	145
	9.51667	136	147
	9.525	136	147
	9.53333	139	146
	9.54167	137	146
	9.55	140	147
	9.55833	141	146
	9.56667	141	146
	9.575	142	144
	9.58333	142	148
	9.59167	144	147
	9.6	144	146
	9.60833	140	145
	9.61667	141	146
	9.625	141	150
	9.63333	139	145
	9.64167	143	146
	9.65	139	145
	9.65833	140	148
	9.66667	140	149
	9.675	140	147
	9.68333	142	148
	9.69167	143	149
	9.7	142	149
	9.70833	142	148
	9.71667	143	150
	9.725	142	148
	9.73333	142	147
	9.74167	144	148
	9.75	142	149
	9.75833	143	151
	9.76667	142	149
	9.775	144	149
	9.78333	145	150
	9.79167	144	150
	9.8	144	149
	9.80833	145	148
	9.81667	146	151
	9.825	145	149
	9.83333	145	152
	9.84167	145	148
	9.85	146	148
	9.85833	145	151
	9.86667	142	151
	9.875	138	150
	9.88333	141	150
	9.89167	143	151
	9.9	146	151
	9.90833	147	152
	9.91667	146	149
	9.925	146	150
	9.93333	146	152
	9.94167	148	151
	9.95	149	151
	9.95833	149	152
	9.96667	149	152
	9.975	148	152
	9.98333	153	154
	9.99167	150	150
	10	152	147
	10.0083	153	150
	10.0167	150	154
	10.025	151	154
	10.0333	150	154
	10.0417	152	155
	10.05	150	152
	10.0583	151	155
	10.0667	150	155
	10.075	151	154
	10.0833	151	152
	10.0917	152	153
	10.1	152	157
	10.1083	150	153
	10.1167	151	153
	10.125	152	152
	10.1333	151	154
	10.1417	152	155
	10.15	151	156
	10.1583	151	158
	10.1667	152	156
	10.175	151	158
	10.1833	152	158
	10.1917	152	158
	10.2	153	157
	10.2083	153	159
	10.2167	154	158
	10.225	154	159
	10.2333	153	156
	10.2417	152	158
	10.25	153	157
	10.2583	153	159
	10.2667	153	157
	10.275	153	156
	10.2833	155	159
	10.2917	155	158
	10.3	156	156
	10.3083	157	158
	10.3167	155	161
	10.325	157	161
	10.3333	158	160
	10.3417	157	160
	10.35	158	162
	10.3583	157	160
	10.3667	160	158
	10.375	162	159
	10.3833	161	160
	10.3917	160	161
	10.4	163	161
	10.4083	165	160
	10.4167	168	158
	10.425	168	160
	10.4333	171	160
	10.4417	172	163
	10.45	174	163
	10.4583	173	165
	10.4667	177	164
	10.475	183	163
	10.4833	184	163
	10.4917	188	162
	10.5	191	165
	10.5083	195	161
	10.5167	198	162
	10.525	199	163
	10.5333	206	164
	10.5417	209	165
	10.55	215	164
	10.5583	221	167
	10.5667	224	168
	10.575	228	169
	10.5833	230	167
	10.5917	236	164
	10.6	240	167
	10.6083	248	166
	10.6167	253	169
	10.625	259	166
	10.6333	262	169
	10.6417	268	170
	10.65	274	171
	10.6583	280	170
	10.6667	285	170
	10.675	293	173
	10.6833	298	171
	10.6917	304	171
	10.7	311	176
	10.7083	317	176
	10.7167	325	176
	10.725	331	178
	10.7333	335	180
	10.7417	345	181
	10.75	354	182
	10.7583	361	183
	10.7667	364	184
	10.775	374	186
	10.7833	383	187
	10.7917	393	188
	10.8	401	188
	10.8083	411	190
	10.8167	423	191
	10.825	430	193
	10.8333	441	194
	10.8417	453	197
	10.85	465	199
	10.8583	481	200
	10.8667	498	202
	10.875	512	203
	10.8833	528	206
	10.8917	545	209
	10.9	562	212
	10.9083	578	215
	10.9167	602	219
	10.925	623	221
	10.9333	645	223
	10.9417	670	225
	10.95	694	230
	10.9583	721	234
	10.9667	747	236
	10.975	776	240
	10.9833	808	245
	10.9917	844	247
	11	875	253
	11.0083	908	256
	11.0167	947	262
	11.025	986	264
	11.0333	1026	270
	11.0417	1067	275
	11.05	1112	279
	11.0583	1158	288
	11.0667	1204	289
	11.075	1255	292
	11.0833	1304	298
	11.0917	1362	305
	11.1	1416	310
	11.1083	1473	316
	11.1167	1534	324
	11.125	1597	335
	11.1333	1660	342
	11.1417	1729	351
	11.15	1798	359
	11.1583	1869	369
	11.1667	1943	382
	11.175	2021	400
	11.1833	2097	417
	11.1917	2178	437
	11.2	2261	459
	11.2083	2348	480
	11.2167	2437	503
	11.225	2531	534
	11.2333	2626	567
	11.2417	2725	599
	11.25	2826	640
	11.2583	2929	683
	11.2667	3034	728
	11.275	3141	779
	11.2833	3249	827
	11.2917	3362	885
	11.3	3474	942
	11.3083	3589	1002
	11.3167	3706	1067
	11.325	3822	1135
	11.3333	3942	1202
	11.3417	4058	1272
	11.35	4181	1345
	11.3583	4298	1416
	11.3667	4416	1491
	11.375	4532	1566
	11.3833	4649	1643
	11.3917	4764	1716
	11.4	4878	1790
	11.4083	4988	1862
	11.4167	5096	1935
	11.425	5200	2005
	11.4333	5302	2075
	11.4417	5401	2139
	11.45	5498	2209
	11.4583	5590	2271
	11.4667	5679	2334
	11.475	5768	2394
	11.4833	5848	2450
	11.4917	5926	2506
	11.5	6000	2559
	11.5083	6074	2610
	11.5167	6142	2657
	11.525	6207	2702
	11.5333	6270	2746
	11.5417	6330	2787
	11.55	6389	2828
	11.5583	6441	2865
	11.5667	6490	2898
	11.575	6536	2929
	11.5833	6583	2961
	11.5917	6626	2989
	11.6	6663	3015
	11.6083	6696	3044
	11.6167	6726	3068
	11.625	6751	3090
	11.6333	6775	3111
	11.6417	6791	3130
	11.65	6805	3152
	11.6583	6814	3168
	11.6667	6816	3185
	11.675	6815	3201
	11.6833	6808	3219
	11.6917	6802	3234
	11.7	6784	3249
	11.7083	6765	3267
	11.7167	6740	3283
	11.725	6713	3297
	11.7333	6682	3313
	11.7417	6648	3331
	11.75	6613	3346
	11.7583	6573	3364
	11.7667	6533	3383
	11.775	6492	3403
	11.7833	6447	3421
	11.7917	6406	3443
	11.8	6362	3461
	11.8083	6315	3482
	11.8167	6270	3506
	11.825	6225	3524
	11.8333	6184	3545
	11.8417	6138	3574
	11.85	6098	3602
	11.8583	6056	3628
	11.8667	6013	3653
	11.875	5974	3681
	11.8833	5935	3707
	11.8917	5893	3736
	11.9	5855	3762
	11.9083	5817	3791
	11.9167	5779	3822
	11.925	5738	3852
	11.9333	5704	3880
	11.9417	5669	3913
	11.95	5630	3942
	11.9583	5597	3975
	11.9667	5563	4004
	11.975	5532	4037
	11.9833	5496	4066
	11.9917	5466	4100
	12	5438	4130
	12.0083	5412	4160
	12.0167	5386	4191
	12.025	5362	4222
	12.0333	5335	4254
	12.0417	5311	4285
	12.05	5289	4317
	12.0583	5266	4348
	12.0667	5241	4379
	12.075	5222	4408
	12.0833	5201	4437
	12.0917	5183	4466
	12.1	5165	4495
	12.1083	5147	4524
	12.1167	5131	4550
	12.125	5114	4576
	12.1333	5095	4603
	12.1417	5078	4629
	12.15	5064	4654
	12.1583	5052	4683
	12.1667	5037	4708
	12.175	5024	4733
	12.1833	5010	4755
	12.1917	4999	4782
	12.2	4985	4802
	12.2083	4975	4825
	12.2167	4962	4846
	12.225	4951	4865
	12.2333	4938	4887
	12.2417	4924	4905
	12.25	4913	4925
	12.2583	4899	4941
	12.2667	4884	4961
	12.275	4869	4977
	12.2833	4854	4993
	12.2917	4838	5009
	12.3	4821	5022
	12.3083	4803	5037
	12.3167	4783	5051
	12.325	4763	5064
	12.3333	4744	5077
	12.3417	4722	5088
	12.35	4702	5099
	12.3583	4677	5106
	12.3667	4653	5117
	12.375	4626	5123
	12.3833	4599	5130
	12.3917	4573	5140
	12.4	4544	5145
	12.4083	4514	5150
	12.4167	4483	5156
	12.425	4451	5159
	12.4333	4420	5161
	12.4417	4389	5164
	12.45	4357	5170
	12.4583	4323	5171
	12.4667	4290	5171
	12.475	4259	5171
	12.4833	4223	5173
	12.4917	4190	5170
	12.5	4156	5170
	12.5083	4123	5169
	12.5167	4091	5162
	12.525	4058	5162
	12.5333	4025	5157
	12.5417	3992	5152
	12.55	3958	5148
	12.5583	3926	5143
	12.5667	3892	5139
	12.575	3862	5130
	12.5833	3831	5125
	12.5917	3797	5118
	12.6	3766	5107
	12.6083	3733	5097
	12.6167	3700	5085
	12.625	3668	5079
	12.6333	3636	5070
	12.6417	3605	5061
	12.65	3576	5050
	12.6583	3545	5039
	12.6667	3516	5025
	12.675	3484	5015
	12.6833	3455	5001
	12.6917	3424	4991
	12.7	3390	4977
	12.7083	3359	4963
	12.7167	3331	4948
	12.725	3301	4935
	12.7333	3271	4921
	12.7417	3243	4905
	12.75	3212	4889
	12.7583	3181	4877
	12.7667	3153	4863
	12.775	3122	4849
	12.7833	3094	4834
	12.7917	3062	4818
	12.8	3035	4799
	12.8083	3008	4784
	12.8167	2979	4765
	12.825	2951	4747
	12.8333	2920	4729
	12.8417	2895	4712
	12.85	2868	4694
	12.8583	2841	4677
	12.8667	2812	4663
	12.875	2784	4645
	12.8833	2757	4628
	12.8917	2730	4608
	12.9	2703	4591
	12.9083	2679	4574
	12.9167	2652	4555
	12.925	2627	4538
	12.9333	2601	4522
	12.9417	2576	4501
	12.95	2555	4483
	12.9583	2529	4462
	12.9667	2501	4444
	12.975	2476	4427
	12.9833	2454	4405
	12.9917	2430	4386
	13	2404	4370
	13.0083	2381	4351
	13.0167	2359	4332
	13.025	2337	4311
	13.0333	2315	4292
	13.0417	2292	4275
	13.05	2271	4255
	13.0583	2248	4235
	13.0667	2227	4217
	13.075	2206	4197
	13.0833	2185	4179
	13.0917	2164	4158
	13.1	2145	4138
	13.1083	2121	4120
	13.1167	2102	4103
	13.125	2083	4080
	13.1333	2063	4059
	13.1417	2046	4040
	13.15	2028	4025
	13.1583	2009	4007
	13.1667	1989	3984
	13.175	1968	3964
	13.1833	1950	3948
	13.1917	1933	3928
	13.2	1915	3909
	13.2083	1898	3890
	13.2167	1878	3870
	13.225	1862	3848
	13.2333	1847	3832
	13.2417	1830	3812
	13.25	1813	3795
	13.2583	1796	3776
	13.2667	1779	3757
	13.275	1766	3737
	13.2833	1749	3720
	13.2917	1731	3698
	13.3	1717	3677
	13.3083	1705	3661
	13.3167	1690	3642
	13.325	1671	3628
	13.3333	1658	3607
	13.3417	1645	3588
	13.35	1632	3569
	13.3583	1616	3550
	13.3667	1603	3534
	13.375	1592	3517
	13.3833	1580	3499
	13.3917	1569	3480
	13.4	1553	3461
	13.4083	1542	3444
	13.4167	1528	3426
	13.425	1520	3409
	13.4333	1507	3391
	13.4417	1492	3370
	13.45	1483	3355
	13.4583	1469	3337
	13.4667	1459	3321
	13.475	1446	3302
	13.4833	1437	3284
	13.4917	1427	3263
	13.5	1414	3248
	13.5083	1404	3233
	13.5167	1392	3216
	13.525	1383	3197
	13.5333	1370	3181
	13.5417	1356	3167
	13.55	1349	3147
	13.5583	1343	3129
	13.5667	1332	3115
	13.575	1325	3095
	13.5833	1317	3078
	13.5917	1306	3059
	13.6	1298	3045
	13.6083	1291	3028
	13.6167	1281	3014
	13.625	1274	2997
	13.6333	1266	2979
	13.6417	1257	2965
	13.65	1247	2947
	13.6583	1236	2931
	13.6667	1227	2918
	13.675	1223	2902
	13.6833	1214	2884
	13.6917	1212	2869
	13.7	1201	2851
	13.7083	1196	2840
	13.7167	1186	2821
	13.725	1178	2807
	13.7333	1169	2790
	13.7417	1163	2776
	13.75	1156	2762
	13.7583	1149	2748
	13.7667	1141	2732
	13.775	1136	2719
	13.7833	1131	2702
	13.7917	1123	2687
	13.8	1115	2670
	13.8083	1108	2656
	13.8167	1101	2644
	13.825	1096	2631
	13.8333	1091	2614
	13.8417	1082	2600
	13.85	1077	2585
	13.8583	1071	2568
	13.8667	1067	2552
	13.875	1059	2539
	13.8833	1052	2525
	13.8917	1047	2511
	13.9	1039	2500
	13.9083	1036	2486
	13.9167	1030	2470
	13.925	1025	2460
	13.9333	1019	2447
	13.9417	1012	2432
	13.95	1007	2419
	13.9583	1004	2406
	13.9667	998	2392
	13.975	994	2376
	13.9833	987	2363
	13.9917	980	2350
	14	977	2337
	14.0083	974	2322
	14.0167	968	2310
	14.025	964	2297
	14.0333	959	2285
	14.0417	955	2271
	14.05	948	2259
	14.0583	943	2247
	14.0667	939	2235
	14.075	934	2223
	14.0833	930	2211
	14.0917	925	2198
	14.1	921	2186
	14.1083	916	2175
	14.1167	912	2163
	14.125	907	2149
	14.1333	904	2137
	14.1417	899	2127
	14.15	893	2114
	14.1583	890	2105
	14.1667	885	2094
	14.175	884	2082
	14.1833	879	2069
	14.1917	874	2057
	14.2	870	2044
	14.2083	867	2032
	14.2167	862	2021
	14.225	857	2013
	14.2333	852	2000
	14.2417	849	1988
	14.25	846	1975
	14.2583	840	1964
	14.2667	838	1953
	14.275	831	1942
	14.2833	829	1933
	14.2917	826	1923
	14.3	820	1913
	14.3083	817	1903
	14.3167	815	1890
	14.325	812	1879
	14.3333	807	1869
	14.3417	806	1860
	14.35	801	1850
	14.3583	796	1840
	14.3667	792	1827
	14.375	788	1818
	14.3833	787	1810
	14.3917	782	1799
	14.4	780	1789
	14.4083	774	1781
	14.4167	772	1770
	14.425	769	1759
	14.4333	766	1749
	14.4417	760	1741
	14.45	759	1731
	14.4583	756	1720
	14.4667	753	1710
	14.475	750	1702
	14.4833	748	1693
	14.4917	743	1684
	14.5	740	1676
	14.5083	736	1666
	14.5167	734	1656
	14.525	732	1647
	14.5333	729	1638
	14.5417	726	1628
	14.55	722	1619
	14.5583	718	1608
	14.5667	717	1601
	14.575	715	1595
	14.5833	714	1587
	14.5917	710	1578
	14.6	707	1571
	14.6083	705	1559
	14.6167	703	1552
	14.625	701	1543
	14.6333	696	1533
	14.6417	694	1522
	14.65	691	1517
	14.6583	689	1511
	14.6667	685	1500
	14.675	685	1489
	14.6833	679	1485
	14.6917	679	1478
	14.7	677	1471
	14.7083	673	1464
	14.7167	671	1450
	14.725	671	1444
	14.7333	665	1440
	14.7417	665	1432
	14.75	662	1423
	14.7583	660	1416
	14.7667	658	1409
	14.775	659	1402
	14.7833	655	1395
	14.7917	652	1388
	14.8	650	1380
	14.8083	649	1372
	14.8167	644	1365
	14.825	643	1357
	14.8333	640	1350
	14.8417	639	1344
	14.85	639	1337
	14.8583	636	1330
	14.8667	630	1325
	14.875	629	1317
	14.8833	628	1309
	14.8917	626	1301
	14.9	623	1295
	14.9083	619	1287
	14.9167	621	1280
	14.925	619	1272
	14.9333	618	1267
	14.9417	618	1264
	14.95	614	1254
	14.9583	608	1247
	14.9667	608	1241
	14.975	606	1235
	14.9833	606	1229
	14.9917	602	1224
	15	602	1217
	15.0083	596	1213
	15.0167	597	1205
	15.025	596	1197
	15.0333	593	1191
	15.0417	589	1185
	15.05	587	1180
	15.0583	587	1174
	15.0667	586	1166
	15.075	582	1163
	15.0833	580	1157
	15.0917	577	1150
	15.1	576	1143
	15.1083	576	1138
	15.1167	573	1135
	15.125	573	1128
	15.1333	571	1122
	15.1417	568	1116
	15.15	567	1111
	15.1583	565	1105
	15.1667	565	1098
	15.175	563	1093
	15.1833	560	1090
	15.1917	559	1082
	15.2	559	1076
	15.2083	557	1069
	15.2167	554	1066
	15.225	553	1059
	15.2333	550	1053
	15.2417	549	1048
	15.25	549	1045
	15.2583	548	1041
	15.2667	542	1038
	15.275	541	1030
	15.2833	539	1026
	15.2917	537	1021
	15.3	539	1015
	15.3083	537	1009
	15.3167	538	1008
	15.325	535	1002
	15.3333	532	999
	15.3417	532	992
	15.35	529	988
	15.3583	530	984
	15.3667	528	978
	15.375	527	972
	15.3833	525	969
	15.3917	522	963
	15.4	522	960
	15.4083	523	954
	15.4167	521	950
	15.425	517	944
	15.4333	515	942
	15.4417	514	936
	15.45	516	931
	15.4583	512	926
	15.4667	511	923
	15.475	509	920
	15.4833	510	917
	15.4917	508	912
	15.5	506	907
	15.5083	505	901
	15.5167	504	898
	15.525	501	893
	15.5333	502	888
	15.5417	501	884
	15.55	496	881
	15.5583	493	878
	15.5667	493	873
	15.575	494	867
	15.5833	494	863
	15.5917	492	860
	15.6	489	857
	15.6083	486	854
	15.6167	490	850
	15.625	489	845
	15.6333	488	842
	15.6417	485	839
	15.65	482	835
	15.6583	482	831
	15.6667	480	826
	15.675	480	825
	15.6833	477	822
	15.6917	478	815
	15.7	477	813
	15.7083	474	807
	15.7167	474	805
	15.725	473	803
	15.7333	474	799
	15.7417	472	797
	15.75	469	792
	15.7583	471	788
	15.7667	469	786
	15.775	467	783
	15.7833	465	779
	15.7917	466	774
	15.8	465	772
	15.8083	460	768
	15.8167	459	765
	15.825	459	760
	15.8333	461	758
	15.8417	459	755
	15.85	460	753
	15.8583	459	749
	15.8667	455	745
	15.875	456	743
	15.8833	452	741
	15.8917	452	738
	15.9	450	732
	15.9083	450	730
	15.9167	448	725
	15.925	447	723
	15.9333	449	723
	15.9417	448	720
	15.95	446	718
	15.9583	448	712
	15.9667	447	709
	15.975	443	707
	15.9833	441	705
	15.9917	440	701
	16	439	699
	16.0083	438	693
	16.0167	439	692
	16.025	440	689
	16.0333	439	688
	16.0417	438	686
	16.05	432	683
	16.0583	433	680
	16.0667	435	679
	16.075	434	677
	16.0833	432	673
	16.0917	431	671
	16.1	432	667
	16.1083	430	665
	16.1167	428	662
	16.125	428	659
	16.1333	429	656
	16.1417	429	655
	16.15	426	652
	16.1583	424	648
	16.1667	424	648
	16.175	426	644
	16.1833	426	641
	16.1917	423	637
	16.2	422	634
	16.2083	423	632
	16.2167	423	629
	16.225	419	627
	16.2333	420	626
	16.2417	419	627
	16.25	416	622
	16.2583	416	621
	16.2667	417	616
	16.275	418	615
	16.2833	415	613
	16.2917	414	612
	16.3	414	608
	16.3083	413	607
	16.3167	412	603
	16.325	411	602
	16.3333	411	598
	16.3417	407	597
	16.35	406	596
	16.3583	408	591
	16.3667	407	591
	16.375	406	589
	16.3833	405	586
	16.3917	405	584
	16.4	405	584
	16.4083	401	580
	16.4167	403	579
	16.425	402	578
	16.4333	399	576
	16.4417	401	573
	16.45	400	571
	16.4583	400	568
	16.4667	401	565
	16.475	399	566
	16.4833	397	563
	16.4917	395	558
	16.5	396	556
	16.5083	395	554
	16.5167	394	553
	16.525	393	551
	16.5333	392	550
	16.5417	392	548
	16.55	392	545
	16.5583	391	544
	16.5667	389	538
	16.575	388	538
	16.5833	387	539
	16.5917	388	539
	16.6	389	535
	16.6083	388	534
	16.6167	384	530
	16.625	384	528
	16.6333	387	527
[truncated: 1,088 more rows]

## Sheet: Figure 2j
Figure 2j	Conductivity
		Conductivity (S/m)
	sample number	TSF	Bare TPU	Conductive layer only
	S1	51000	11000	225200
	S2	51300	1520	225400
	S3	52700	13200	223200
	S4	52750	1300	219000
	S5	51100	1520	224200
	S6	52200	9650	218500
	Mean	51841.7	6365	222583
	STD	735.083	5026.5	2807.38

## Sheet: Figure 2i
Figure 2i	Resistance along with the length
	Length (m)	Resistance (Ω)
		S1	S2	S3	Mean	STD
	0.01	0.265	0.198	0.221	0.228	0.0277969
	0.03	0.691	0.613	0.619	0.641	0.0354401
	0.05	1.201	0.991	1.312	1.168	0.133109
	0.1	2.211	1.751	2.301	2.08767	0.240878
	0.2	3.996	3.539	4.126	3.887	0.251731
	0.3	5.493	5.017	6.919	5.80967	0.808129
	0.4	7.31	8.127	8.912	8.11633	0.654057
	0.5	10.115	9.5013	10.912	10.1761	0.577534
	1	19.513	18.512	21.301	19.7753	1.15362
	3	62.12	60.12	56.934	59.7247	2.13555
	5	103.401	95.091	92.515	97.0023	4.64515
	10	203.519	180.12	211.59	198.41	13.3459
	30	620.159	569.59	622.901	604.217	24.5103
	50	1016.12	937.12	1059.12	1004.12	50.5239

## Sheet: Figure 3b
Figure 3b	Stress-strain curve
	Strain (%)	Stress (MPa)
		TPU	TPU/LMP	TPU/AgF
	0	0	0	0
	5	0.18936	0.76169	0.61974
	10	0.40416	1.0363	1.1308
	15	0.61896	1.5601	1.6419
	20	0.74983	1.7575	2.1537
	25	0.84398	1.9483	2.5519
	30	0.93813	2.0785	2.7298
	35	1.0323	2.2087	2.9074
	40	1.1264	2.3357	3.085
	45	1.207	2.4361	3.1744
	50	1.2556	2.5365	0
	55	1.3041	2.6369
	60	1.3527	2.7373
	65	1.4012	2.8377
	70	1.4498	2.9381
	75	1.4983	3.0352
	80	1.5469	3.1299
	85	1.5954	3.2246
	90	1.644	3.3193
	95	1.6873	3.4207
	100	1.7202	3.527
	105	1.7532	3.6333
	110	1.7861	3.7395
	115	1.8191	3.8458
	120	1.852	3.9521
	125	1.885	4.0584
	130	1.9179	4.1647
	135	1.9509	4.2852
	140	1.9838	4.4238
	145	2.0168	4.5625
	150	2.0497	4.7011
	155	2.0827	4.8549
	160	2.1156	5.015
	165	2.1486	5.1753
	170	2.1815	5.3423
	175	2.2145	5.5092
	180	2.2474	5.6945
	185	2.2971	5.8885
	190	2.3676	6.0825
	195	2.4381	6.2765
	200	2.5086	6.509
	205	2.5791	6.7573
	210	2.6496	7.0177
	215	2.7201	7.3056
	220	2.7906	7.5934
	225	2.8611	7.8813
	230	2.9316	8.1896
	235	3.0205	8.5431
	240	3.1215	8.9068
	245	3.2225	9.2919
	250	3.3235	9.7042
	255	3.4246	10.137
	260	3.5256	10.569
	265	3.6266	11.192
	270	3.7277	11.705
	275	3.8425	12.136
	280	3.9917	12.757
	285	4.1409	13.383
	290	4.2901	14.039
	295	4.4393	14.657
	300	4.5885	15.275
	305	4.7377	15.813
	310	4.8869	16.413
	315	5.0361	16.91
	320	5.1853	17.245
	325	5.3345	17.723
	330	5.4837	18.299
	335	5.7604	18.727
	340	5.9937	19.072
	345	6.227	19.249
	350	6.4603	19.477
	355	6.6937	20.31
	360	6.927	20.774
	365	7.1959	21.267
	370	7.4976	21.927
	375	7.7993	22.434
	380	8.101	22.768
	385	8.4017	23.089
	390	8.6935	0
	395	8.9852
	400	9.277
	405	9.5688
	410	9.8584
	415	10.134
	420	10.447
	425	10.801
	430	11.156
	435	11.511
	440	11.866
	445	12.221
	450	12.581
	455	13.018
	460	13.397
	465	13.777
	470	14.156
	475	14.501
	480	14.854
	485	15.228
	490	15.601
	495	15.975
	500	16.334
	505	16.668
	510	17.002
	515	17.335
	520	17.832
	525	18.361
	530	18.89
	535	19.42
	540	19.848
	545	20.227
	550	0

## Sheet: Figure 3c
Figure 3c	Toughness
		Toughness (N∙m/m2)
	TPU	34562300
	TPU/LM	34285900
	TPU/AgNW	999732
	SEBS/LM	16153700
	Ecoflex/LM	6.10018e+06

## Sheet: Figure 3d
Figure 3d	Relative resistance variation
	Strain(%)	R/R0
		TSF	Pouillet's theory	AgCF
	0	1.00174	1	1
	0.1	1.00172
	0.3	1.00169
	0.7	1.0017
	1	1.00165
	1.2	1.00167
	1.5	1.00167
	1.9	1.00164
	2.1	1.00162
	2.5	1.00162
	2.7	1.0016
	3	1.00161
	3.4	1.00155
	3.6	1.00158
	3.9	1.00159
	4.3	1.00156
	4.5	1.00149
	4.8	1.00147
	5	1.00151
	5.4	1.00175
	5.7	1.00215
	6	1.00253
	6.3	1.00277
	6.6	1.00308
	6.9	1.00331
	7.2	1.00347
	7.4	1.00371
	7.7	1.0039
	8.1	1.00412
	8.3	1.00439
	8.6	1.00461
	9	1.00499
	9.2	1.00499
	9.5	1.00505
	9.9	1.00507
	10.1	1.00514		2
	10.4	1.00518
	10.7	1.00533
	11	1.00539
	11.3	1.00546
	11.6	1.00559
	11.9	1.00566
	12.1	1.00575
	12.5	1.00585
	12.8	1.00595
	13	1.00603
	13.3	1.00617
	13.7	1.00624
	13.9	1.00631
	14.2	1.00646
	14.6	1.0066
	14.8	1.00666
	15.2	1.00671
	15.4	1.00679
	15.7	1.00689
	16.1	1.00695
	16.3	1.00707
	16.6	1.00718
	17	1.0072
	17.2	1.00737
	17.5	1.0074
	17.7	1.0075
	18.1	1.00758
	18.4	1.00767
	18.7	1.00773
	19	1.00782
	19.3	1.00796
	19.6	1.00801
	19.9	1.00808
	20.1	1.00821		4.2
	20.4	1.00827
	20.8	1.00837
	21	1.00846
	21.3	1.00855
	21.7	1.00866
	21.9	1.00873
	22.2	1.00882
	22.6	1.0089
	22.8	1.00891
	23.1	1.00903
	23.4	1.0091
	23.7	1.00924
	24	1.00929
	24.3	1.00939
	24.6	1.00943
	24.8	1.00954
	25.2	1.0096
	25.5	1.00977
	25.7	1.00986
	26	1.00994
	26.4	1.01001
	26.6	1.01008
	26.9	1.01017
	27.3	1.01032
	27.5	1.01041
	27.8	1.01053
	28.1	1.01059
	28.4	1.01066
	28.7	1.01073
	29	1.01087
	29.3	1.01092
	29.5	1.01104
	29.9	1.01112
	30.2	1.01117		15.2
	30.4	1.01132
	30.7	1.0114
	31.1	1.01141
	31.3	1.01157
	31.7	1.01163
	32	1.0117
	32.2	1.01182
	32.6	1.01192
	32.8	1.01195
	33.1	1.01203
	33.5	1.01215
	33.7	1.01224
	34	1.01233
	34.2	1.01242
	34.6	1.01245
	34.9	1.01258
	35.1	1.01267
	35.5	1.01274
	35.8	1.01284
	36.1	1.01293
	36.4	1.01302
	36.7	1.01308
	37	1.0132
	37.3	1.01321
	37.5	1.01329
	37.8	1.01341
	38.2	1.01347
	38.4	1.01354
	38.7	1.01363
	39.1	1.01366
	39.3	1.01378
	39.6	1.01381
	40	1.01388
	40.2	1.01397
	40.6	1.01402
	40.8	1.01404
	41.1	1.01413
	41.4	1.01422
	41.7	1.01425
	42	1.01432
	42.2	1.01441
	42.6	1.01441
	42.9	1.01449
	43.1	1.01452
	43.5	1.01459
	43.8	1.0146
	44.1	1.01465
	44.4	1.01472
	44.7	1.01472
	45	1.0148
	45.3	1.01482
	45.5	1.01492
	45.8	1.01492
	46.2	1.01498
	46.4	1.01499
	46.7	1.015
	47.1	1.0151
	47.3	1.01517
	47.6	1.01512
	47.8	1.01514
	48.2	1.01516
	48.5	1.01521
	48.8	1.01528
	49.1	1.01531
	49.4	1.01537
	49.7	1.0154
	50	1.01543	2.25
	50.2	1.01543
	50.6	1.01548
	50.9	1.01549
	51.1	1.01552
	51.4	1.01559
	51.8	1.0156
	52	1.01562
	52.3	1.01571
	52.7	1.01573
	52.9	1.01571
	53.3	1.01577
	53.5	1.01577
	53.8	1.01582
	54.1	1.01586
	54.4	1.01583
	54.7	1.01596
	54.9	1.01603
	55.3	1.01605
	55.6	1.01613
	55.8	1.01621
	56.2	1.01632
	56.5	1.01636
	56.8	1.01643
	57.1	1.01653
	57.4	1.01662
	57.6	1.01675
	58	1.01688
	58.2	1.01699
	58.5	1.01718
	58.9	1.0173
	59.1	1.01738
	59.4	1.01759
	59.8	1.01777
	60	1.01783
	60.3	1.01802
	60.5	1.01811
	60.9	1.01827
	61.2	1.01845
	61.5	1.01855
	61.8	1.01869
	62.1	1.01883
	62.4	1.01895
	62.7	1.01913
	62.9	1.01928
	63.2	1.01942
	63.6	1.0196
	63.8	1.01973
	64.1	1.01985
	64.5	1.02
	64.7	1.02014
	65	1.02031
	65.4	1.02047
	65.6	1.02063
	65.9	1.02075
	66.2	1.02089
	66.5	1.02107
	66.8	1.02123
	67.1	1.02141
	67.4	1.02157
	67.6	1.02166
	67.9	1.02182
	68.3	1.02197
	68.5	1.02211
	68.8	1.02227
	69.2	1.02245
	69.4	1.02261
	69.8	1.02271
	70.1	1.02295
	70.3	1.02309
	70.7	1.02321
	70.9	1.02339
	71.2	1.02355
	71.5	1.02369
	71.8	1.02386
	72.1	1.02403
	72.3	1.02417
	72.7	1.02438
	73	1.02448
	73.2	1.02461
	73.6	1.02487
	73.9	1.02495
	74.1	1.02511
	74.5	1.0253
	74.8	1.02546
	75	1.02565
	75.4	1.02579
	75.6	1.02593
	75.9	1.02609
	76.3	1.02625
	76.5	1.02644
	76.8	1.02661
	77.2	1.02678
	77.4	1.02695
	77.7	1.02707
	77.9	1.02727
	78.3	1.02737
	78.6	1.02753
	78.9	1.02773
	79.2	1.02791
	79.5	1.02806
	79.8	1.02818
	80.1	1.02834
	80.3	1.02849
	80.6	1.02867
	81	1.02884
	81.2	1.02897
	81.5	1.02918
	81.9	1.02935
	82.1	1.02946
	82.5	1.02961
	82.6	1.02979
	83	1.02998
	83.3	1.03014
	83.6	1.0303
	83.9	1.03046
	84.2	1.0306
	84.5	1.03079
	84.8	1.03093
	85	1.03109
	85.4	1.03127
	85.7	1.03145
	85.9	1.03163
	86.2	1.03179
	86.6	1.03192
	86.8	1.03208
	87.2	1.03225
	87.5	1.03244
	87.7	1.03255
	88	1.03277
	88.3	1.03291
	88.6	1.03305
	88.8	1.0332
	89.2	1.03338
	89.5	1.03361
	89.7	1.03373
	90.1	1.03385
	90.4	1.03402
	90.6	1.03422
	91	1.03435
	91.3	1.03451
	91.6	1.03467
	91.9	1.03485
	92.2	1.035
	92.4	1.03516
	92.8	1.03534
	93	1.03547
	93.3	1.03566
	93.7	1.03582
	93.9	1.03596
	94.2	1.03613
	94.6	1.03634
	94.8	1.03647
	95.2	1.03664
	95.3	1.03679
	95.7	1.03694
	96	1.03713
	96.3	1.0373
	96.6	1.03745
	96.9	1.0376
	97.2	1.03778
	97.5	1.0379
	97.7	1.03808
	98	1.03829
	98.4	1.03839
	98.6	1.0386
	98.9	1.03877
	99.3	1.03889
	99.5	1.03903
	99.9	1.03922
	100.2	1.03939	4
	100.4	1.03956
	100.8	1.0397
	101	1.03987
	101.3	1.04005
	101.7	1.04021
	101.9	1.04036
	102.2	1.04057
	102.6	1.04068
	102.8	1.04087
	103.1	1.04101
	103.3	1.04116
	103.7	1.04135
	104	1.04153
	104.3	1.04167
	104.6	1.04182
	104.9	1.042
	105.2	1.04209
	105.5	1.04228
	105.7	1.04251
	106.1	1.04262
	106.4	1.0428
	106.6	1.04297
	106.9	1.04309
	107.3	1.04326
	107.5	1.04343
	107.9	1.04359
	108	1.04374
	108.4	1.04394
	108.7	1.04403
	109	1.04424
	109.3	1.04436
	109.6	1.04451
	109.9	1.04471
	110.2	1.04487
	110.4	1.04501
	110.8	1.0452
	111.1	1.04541
	111.3	1.04552
	111.7	1.04572
	112	1.04589
	112.3	1.04607
	112.6	1.04621
	112.9	1.04631
	113.1	1.04652
	113.5	1.04671
	113.7	1.04683
	114	1.04703
	114.4	1.04715
	114.6	1.04728
	114.9	1.04746
	115.3	1.04765
	115.5	1.04785
	115.8	1.04799
	116	1.04814
	116.4	1.04823
	116.7	1.04838
	117	1.04861
	117.3	1.04875
	117.6	1.04893
	117.8	1.04911
	118.2	1.04922
	118.4	1.04943
	118.7	1.04959
	119.1	1.04976
	119.3	1.04995
	119.6	1.05006
	120	1.05021
	120.2	1.05039
	120.6	1.05052
	120.9	1.05068
	121.1	1.05091
	121.4	1.05106
	121.7	1.05119
	122	1.05136
	122.4	1.05152
	122.6	1.05166
	122.9	1.05182
	123.1	1.05198
	123.5	1.05214
	123.8	1.05232
	124	1.05243
	124.4	1.05256
	124.7	1.05283
	125	1.0529
	125.3	1.05311
	125.6	1.0533
	125.9	1.05342
	126.2	1.0536
	126.4	1.05375
	126.8	1.05394
	127.1	1.05413
	127.3	1.05426
	127.6	1.05439
	128	1.05458
	128.2	1.05476
	128.5	1.05492
	128.9	1.05507
	129.1	1.05522
	129.5	1.05542
	129.7	1.05554
	130	1.05572
	130.4	1.05583
	130.6	1.056
	130.9	1.05622
	131.3	1.0563
	131.5	1.05651
	131.8	1.05666
	132.2	1.05685
	132.4	1.05703
	132.7	1.0571
	133	1.05734
	133.3	1.05747
	133.6	1.05762
	133.9	1.05781
	134.2	1.05796
	134.4	1.05811
	134.8	1.05828
	135.1	1.05843
	135.3	1.05863
	135.6	1.05872
	136	1.05897
	136.2	1.0591
	136.5	1.05922
	136.9	1.05943
	137.1	1.05957
	137.5	1.0597
	137.7	1.05985
	138	1.06
	138.4	1.06019
	138.6	1.06033
	138.9	1.06051
	139.3	1.06062
	139.5	1.06081
	139.8	1.06099
	140	1.06114
	140.4	1.06132
	140.7	1.06144
	141	1.06156
	141.3	1.06177
	141.6	1.06187
	141.9	1.06208
	142.2	1.06219
	142.4	1.06237
	142.8	1.06259
	143.1	1.06268
	143.3	1.06286
	143.6	1.06299
	144	1.06318
	144.2	1.06334
	144.5	1.06343
	144.9	1.06363
	145.1	1.06383
	145.5	1.06395
	145.7	1.06414
	146	1.06427
	146.4	1.06444
	146.6	1.06467
	146.9	1.06475
	147.3	1.06493
	147.5	1.06511
	147.8	1.06527
	148	1.06545
	148.4	1.0656
	148.7	1.06577
	149	1.06599
	149.3	1.06605
	149.6	1.0663
	149.9	1.06647
	150.2	1.06658	6.25
	150.4	1.06676
	150.8	1.06692
	151.1	1.06709
	151.3	1.06727
	151.6	1.06739
	152	1.06762
	152.2	1.06783
	152.5	1.06793
	152.9	1.06813
	153.1	1.06825
	153.5	1.06848
	153.7	1.06857
	154	1.06871
	154.4	1.06888
	154.6	1.06903
	154.9	1.0692
	155.3	1.06937
	155.5	1.06953
	155.8	1.06971
	156	1.06985
	156.4	1.07001
	156.7	1.0702
	157	1.07035
	157.3	1.07048
	157.6	1.07062
	157.9	1.07077
	158.2	1.07092
	158.4	1.07111
	158.7	1.07127
	159.1	1.07143
	159.3	1.07159
	159.6	1.07176
	160	1.07191
	160.2	1.07201
	160.5	1.07223
	160.9	1.07245
	161.1	1.07255
	161.4	1.07273
	161.7	1.0729
	162	1.07303
	162.3	1.07319
	162.6	1.07331
	162.9	1.07348
	163.1	1.07367
	163.5	1.07376
	163.8	1.07392
	164	1.07401
	164.4	1.0742
	164.7	1.07435
	165	1.07462
	165.2	1.07479
	165.6	1.07491
	165.8	1.07507
	166.2	1.07525
	166.4	1.07543
	166.7	1.07557
	167.1	1.07571
	167.3	1.07589
	167.6	1.076
	167.8	1.07619
	168.2	1.07636
	168.5	1.0765
	168.7	1.07663
	169.1	1.07684
	169.4	1.07697
	169.7	1.07709
	170	1.07727
	170.3	1.07742
	170.6	1.0776
	170.9	1.07772
	171.1	1.07787
	171.4	1.07803
	171.8	1.07817
	172	1.07833
	172.3	1.0785
	172.7	1.07863
	172.9	1.07884
	173.2	1.07897
	173.6	1.07911
	173.8	1.0793
	174.2	1.07946
	174.4	1.07958
	174.7	1.07972
	175.1	1.07993
	175.3	1.08007
	175.6	1.08024
	175.8	1.08039
	176.2	1.08051
	176.5	1.08069
	176.7	1.08083
	177.1	1.081
	177.4	1.08118
	177.7	1.08133
	177.9	1.08145
	178.3	1.08168
	178.5	1.08178
	178.9	1.08194
	179.1	1.08214
	179.4	1.08227
	179.8	1.0824
	180	1.08259
	180.3	1.08272
	180.7	1.08289
	180.9	1.08307
	181.2	1.08318
	181.4	1.08333
	181.8	1.08352
	182.2	1.08367
	182.4	1.08385
	182.7	1.08395
	183	1.08416
	183.3	1.08429
	183.6	1.08444
	183.8	1.08455
	184.2	1.08471
	184.5	1.0849
	184.7	1.08505
	185.1	1.08522
	185.4	1.08535
	185.6	1.0855
	186	1.08569
	186.3	1.08584
	186.5	1.08598
	186.9	1.08614
	187.1	1.08627
	187.4	1.08642
	187.8	1.08658
	188	1.08671
	188.3	1.08696
	188.5	1.08711
	188.9	1.0872
	189.2	1.08737
	189.6	1.08753
	189.8	1.08768
	190.1	1.08785
	190.4	1.08801
	190.7	1.08813
	191	1.08831
	191.3	1.0885
	191.6	1.08863
	191.8	1.08878
	192.2	1.08893
	192.5	1.0891
	192.7	1.08925
	193	1.08941
	193.4	1.08955
	193.6	1.08973
	193.9	1.08987
	194.3	1.09002
	194.5	1.09018
	194.9	1.09033
	195.1	1.0905
	195.4	1.09065
	195.8	1.09079
	196	1.091
	196.3	1.09114
	196.7	1.09128
	196.9	1.09148
	197.2	1.09157
	197.4	1.09176
	197.8	1.0919
	198.1	1.09201
	198.3	1.09221
	198.7	1.09232
	199	1.09247
	199.3	1.09266
	199.6	1.0928
	199.8	1.09288
	200.2	1.09309
	200.5	1.09325
	200.7	1.09338	9
	201	1.09356
	201.4	1.0937
	201.6	1.09384
	201.9	1.09404
	202.3	1.09415
	202.5	1.09432
	202.9	1.09451
	203.1	1.09462
	203.4	1.09481
	203.7	1.09494
	204	1.09508
	204.3	1.09526
	204.7	1.09538
	204.9	1.09557
	205.2	1.09571
	205.4	1.09584
	205.8	1.09602
	206.1	1.09615
	206.3	1.09632
	206.7	1.09652
	207	1.09663
	207.3	1.09683
	207.6	1.09693
	207.8	1.09706
	208.1	1.09726
	208.5	1.09741
	208.7	1.09756
	209	1.09778
	209.4	1.09786
	209.6	1.09799
	209.9	1.09822
	210.3	1.09833
	210.5	1.0985
	210.8	1.09866
	211	1.09881
	211.4	1.09897
	211.7	1.09912
	212	1.09925
	212.3	1.09948
	212.5	1.0996
	212.8	1.09973
	213.2	1.09989
	213.4	1.10005
	213.7	1.1002
	214.1	1.10039
	214.3	1.10047
	214.6	1.10064
	215	1.10083
	215.2	1.10099
	215.6	1.10117
	215.8	1.10127
	216.1	1.10145
	216.5	1.1016
	216.6	1.10168
	216.6	1.1019
	250	1.10205
	300	1.10216	16

## Sheet: Figure 3f
Figure 3f	Computational simulation
	Strain(%)	Contact area(a.u)	Length(a.u)	Width(a.u)
	0	0.23215	2	2
	10	0.80084	2.33245	1.85199
	20	1.1915	2.66491	1.73262
	30	1.58743	2.99736	1.63371
	40	2.44324	3.32981	1.55001
	50	4.0026	3.66227	1.47798
	60	6.36641	3.99472	1.41515
	70	9.74712	4.32717	1.3597
	80	13.8377	4.65963	1.3103
	90	18.4118	4.99208	1.26591
	100	23.4423	5.32453	1.22576
	110	28.7431	5.65699	1.18919
	120	34.0266	5.98944	1.15572
	130	39.0983	6.32189	1.12492
	140	43.5406	6.65435	1.09646
	150	46.9652	6.9868	1.07005
	160	48.6127	7.31925	1.04547

## Sheet: Figure 4c
Figure 4c	Tensile strength and bias angle
	Twisting insertion (turns/m)	Bias angle (°)	Tensile strength (Mpa)
	0	0	21.097
	100	9.2	21.7712
	200	17.2	22.1654
	300	30.5	24.27
	400	36.6	20.06
	500	38.7	19.5937

## Sheet: Figure 4d
Figure 4d	Normalized load
	Strain (%)	Load / Diameter (N/m)
		1-ply	2-ply	3-ply	4-ply	5-ply
	0	0	0	0	0	0
	1	14.3361	34.0245	85.6578	51.8627	43.3092
	2	24.8206	69.9978	132.34	131.92	76.1877
	3	27.8687	82.8884	153.254	183.654	109.068
	4	30.8381	95.4397	174.168	219.02	141.946
	5	33.8862	108.33	195.082	234.171	174.823
	6	36.8556	120.879	215.998	249.323	207.701
	7	39.9037	133.77	236.909	264.492	231.864
	8	42.8731	146.321	257.815	279.643	251.525
	9	45.9212	159.21	278.742	294.795	271.177
	10	48.8906	171.761	299.647	309.947	290.83
	11	51.9387	184.652	320.574	325.116	310.482
	12	54.9081	197.203	341.479	340.267	330.134
	13	57.9562	210.092	362.406	355.419	349.786
	14	60.7834	222.643	383.311	370.57	369.438
	15	63.6411	235.536	404.216	385.74	389.09
	16	66.4289	248.08	425.143	400.891	408.752
	17	69.2866	260.982	446.049	416.043	428.404
	18	72.0722	273.527	466.976	431.194	448.056
	19	74.9322	286.406	487.881	446.364	467.708
	20	77.7177	298.973	508.786	461.515	487.36
	21	80.5755	311.853	529.713	476.667	503.506
	22	83.3632	324.397	550.618	491.818	515.43
	23	86.221	337.299	571.545	506.988	527.353
	24	89.0066	349.844	592.45	522.139	539.267
	25	91.8643	362.746	613.377	537.291	551.19
	26	94.6521	375.29	626.026	552.442	563.114
	27	97.5099	388.17	636.512	567.611	575.037
	28	100.295	400.737	647.02	582.763	586.961
	29	103.153	413.616	657.528	597.914	598.884
	30	105.941	426.161	668.035	613.066	610.807
	31	108.799	439.062	678.543	628.235	622.721
	32	111.584	451.607	689.051	643.387	634.645
	33	114.444	464.509	699.558	658.538	646.568
	34	117.23	477.054	710.066	673.69	658.491
	35	120.088	489.933	720.574	688.859	670.415
	36	122.875	500.737	731.082	704.011	682.338
	37	125.733	507.143	741.589	719.162	694.262
	38	128.519	513.393	752.097	734.314	706.176
	39	131.376	519.799	762.605	749.483	718.099
	40	134.164	526.049	773.113	764.635	730.022
	41	137.022	532.478	783.62	779.786	741.946
	42	139.807	538.705	794.128	794.938	753.869
	43	142.665	545.134	804.636	805.74	765.792
	44	145.453	551.384	815.143	814.813	777.716
	45	148.311	557.79	825.651	823.886	789.63
	46	151.096	564.04	836.159	832.941	801.553
	47	153.956	570.446	846.667	842.014	813.477
	48	156.742	576.696	857.174	851.087	825.4
	49	159.6	583.125	867.682	860.16	837.323
	50	162.387	589.353	878.19	869.234	849.247
	51	165.245	595.781	888.698	878.307	861.17
	52	168.031	602.031	899.205	887.362	873.084
	53	170.888	608.438	909.713	896.435	885.007
	54	173.676	614.688	920.221	905.508	894.931
	55	176.534	621.094	930.728	914.581	904.65
	56	179.319	627.344	941.236	923.654	914.379
	57	182.177	633.772	951.744	932.727	924.107
	58	184.965	640	962.252	941.783	933.873
	59	187.823	646.429	972.759	950.856	943.545
	60	190.608	652.679	983.267	959.929	953.311
	61	193.468	659.085	993.775	969.002	962.984
	62	196.254	665.335	1004.28	978.075	972.749
	63	199.112	671.741	1014.79	987.13	982.515
	64	201.899	677.991	1025.3	996.203	992.188
	65	204.757	684.42	1035.81	1005.28	1001.95
	66	207.543	690.647	1046.31	1014.35	1011.63
	67	210.4	697.076	1056.82	1023.42	1021.39
	68	213.188	703.326	1067.33	1032.5	1031.06
	69	216.046	709.732	1077.81	1041.55	1040.83
	70	218.84	715.982	1088.32	1050.62	1050.6
	71	221.685	722.388	1098.83	1059.7	1060.27
	72	224.486	728.638	1109.34	1068.77	1070.03
	73	227.33	735.067	1119.85	1077.84	1079.71
	74	230.131	741.295	1130.35	1086.92	1089.47
	75	232.976	747.723	1140.86	1095.97	1099.24
	76	235.777	753.973	1151.37	1105.04	1108.91
	77	238.621	760.379	1161.88	1114.12	1118.68
	78	241.4	766.629	1172.38	1123.19	1128.35
	79	244.267	773.036	1182.89	1132.26	1138.11
	80	247.046	779.286	1193.4	1141.32	1147.79
	81	249.912	785.714	1203.91	1150.39	1157.55
	82	252.691	791.942	1214.42	1159.47	1167.32
	83	255.558	798.371	1224.92	1168.54	1176.99
	84	258.337	804.621	1235.43	1177.61	1186.76
	85	261.204	811.027	1245.94	1186.68	1196.43
	86	263.982	817.277	1256.45	1195.74	1206.19
	87	266.849	823.683	1266.95	1204.81	1215.96
	88	269.628	829.933	1277.46	1213.89	1225.63
	89	272.495	836.362	1287.97	1222.96	1235.4
	90	275.274	842.612	1298.48	1232.03	1245.07
	91	278.14	849.018	1308.98	1241.09	1254.84
	92	280.919	855.268	1319.49	1250.16	1264.51
	93	283.786	861.674	1330	1259.23	1274.27
	94	286.565	867.924	1340.51	1268.31	1284.04
	95	289.431	874.33	1351.02	1277.38	1293.71
	96	292.21	880.58	1361.52	1286.45	1303.48
	97	295.077	887.009	1372.03	1295.51	1313.15
	98	297.856	893.259	1382.54	1304.58	1322.92
	99	300.722	899.665	1393.05	1313.65	1332.68
	100	303.501	905.915	1403.55	1322.73	1342.35
	101	306.368	912.321	1414.06	1331.8	1352.12
	102	309.147	918.571	1424.57	1340.87	1361.79
	103	312.013	924.978	1435.08	1349.93	1371.56
	104	314.792	931.228	1445.58	1359	1381.23
	105	317.659	937.656	1456.09	1368.07	1391
	106	320.438	943.906	1466.6	1377.15	1400.76
	107	323.282	950.312	1477.11	1386.22	1410.44
	108	326.083	956.562	1487.62	1395.28	1420.2
	109	328.928	962.969	1498.12	1404.35	1429.87
	110	331.729	969.219	1508.61	1413.42	1439.64
	111	334.573	975.625	1519.12	1422.5	1449.4
	112	337.374	981.875	1529.62	1431.57	1459.08
	113	340.219	988.304	1540.13	1440.64	1468.84
	114	343.02	994.554	1550.64	1449.7	1478.52
	115	345.864	1000.96	1561.15	1458.77	1488.28
	116	348.665	1007.21	1571.66	1467.84	1497.95
	117	351.51	1013.62	1582.16	1476.92	1507.72
	118	354.311	1019.87	1592.67	1485.99	1517.49
	119	357.155	1026.27	1603.18	1495.06	1527.16
	120	359.956	1032.52	1613.69	1504.12	1536.92
	121	362.801	1038.95	1624.19	1513.19	1546.6
	122	365.602	1045.2	1634.7	1522.26	1556.36
	123	368.446	1051.61	1645.21	1531.34	1566.13
	124	371.225	1057.86	1655.72	1540.41	1575.8
	125	374.092	1064.26	1666.23	1549.47	1585.57
	126	376.871	1070.51	1676.73	1558.54	1595.24
	127	379.737	1076.94	1687.24	1567.61	1605
	128	382.516	1083.17	1697.75	1576.68	1614.68
	129	385.383	1089.6	1708.26	1585.76	1624.44
	130	388.162	1095.85	1718.76	1594.83	1634.21
	131	391.028	1102.25	1729.27	1603.89	1643.88
	132	393.807	1108.5	1739.78	1612.96	1653.65
	133	396.674	1114.91	1750.29	1622.03	1663.32
	134	399.453	1121.16	1760.79	1631.11	1673.64
	135	402.319	1127.59	1771.3	1640.18	1687.03
	136	405.098	1133.82	1781.81	1649.25	1700.33
	137	407.965	1140.25	1792.32	1658.31	1713.63
	138	410.744	1146.5	1802.83	1668.73	1726.93
	139	413.611	1152.9	1813.33	1682.89	1740.23
	140	416.389	1159.15	1823.84	1697.04	1753.53
	141	419.256	1165.56	1835.98	1711.19	1766.93
	142	422.035	1171.81	1851.5	1725.35	1780.23
	143	424.902	1178.24	1867	1739.5	1793.53
	144	427.681	1184.46	1882.49	1753.65	1806.83
	145	430.547	1190.89	1897.99	1767.83	1820.13
	146	433.326	1197.14	1913.51	1781.98	1833.52
	147	436.193	1203.55	1929.01	1796.08	1846.82
	148	438.972	1209.8	1944.5	1810.34	1860.12
	149	441.838	1216.21	1960	1824.42	1873.42
	150	444.617	1222.46	1975.5	1838.5	1886.72
	151	447.484	1228.88	1991.02	1852.76	1900.02
	152	450.263	1235.11	2006.51	1866.84	1913.41
	153	453.107	1241.54	2022.01	1881.11	1926.71
	154	455.908	1247.79	2037.51	1895.19	1940.01
	155	458.753	1254.2	2053.02	1909.45	1953.31
	156	461.554	1260.45	2068.52	1923.53	1966.61
	157	464.398	1266.85	2084.02	1937.61	1980
	158	467.199	1273.1	2099.51	1951.87	1993.3
	159	470.044	1279.53	2115.01	1965.95	2006.6
	160	472.845	1285.76	2130.53	1980.21	2019.9
	161	475.689	1293.37	2146.03	1994.3	2033.2
	162	478.49	1305.45	2161.52	2008.38	2046.5
	163	481.335	1317.83	2177.02	2022.64	2059.9
	164	484.136	1329.89	2192.54	2036.72	2073.2
	165	486.98	1342.28	2207.95	2050.98	2086.5
	166	489.781	1354.35	2223.62	2065.06	2102.77
	167	492.626	1366.74	2239.07	2079.14	2120.81
	168	495.427	1378.79	2254.53	2093.4	2138.86
	169	498.271	1391.18	2269.98	2107.49	2156.9
	170	501.05	1403.26	2285.43	2121.75	2174.85
	171	503.917	1415.65	2301.1	2135.83	2192.89
	172	506.696	1427.7	2316.56	2149.91	2210.94
	173	509.562	1440.09	2332.01	2164.17	2228.98
	174	512.341	1452.17	2347.46	2178.25	2247.02
	175	515.208	1464.55	2363.13	2192.51	2265.07
	176	517.987	1476.61	2378.59	2206.6	2283.11
	177	520.853	1489	2394.04	2220.68	2301.15
	178	525.886	1501.07	2409.49	2234.94	2319.1
	179	531.707	1513.46	2424.94	2249.02	2337.15
	180	537.396	1525.51	2444.15	2263.28	2355.19
	181	543.217	1537.9	2466.45	2277.36	2373.23
	182	548.884	1549.98	2488.74	2291.44	2391.28
	183	554.726	1562.37	2511.04	2305.7	2409.32
	184	560.394	1574.42	2533.33	2319.79	2427.36
	185	566.214	1586.81	2555.63	2334.05	2445.41
	186	571.904	1598.88	2577.7	2348.13	2463.45
	187	577.724	1611.27	2600	2362.39	2481.4
	188	583.414	1623.33	2622.3	2376.47	2499.44
	189	589.234	1635.71	2644.59	2390.55	2517.49
	190	594.923	1647.79	2666.89	2404.81	2535.53
	191	600.744	1660.18	2689.18	2418.89	2553.57
	192	606.411	1672.23	2711.48	2433.16	2571.61
	193	612.254	1684.62	2733.77	2449.38	2589.66
	194	617.921	1696.7	2756.07	2468.09	2607.7
	195	623.742	1709.08	2778.37	2486.81	2625.65
	196	629.431	1721.14	2800.66	2505.53	2645.83
	197	635.252	1733.53	2822.96	2524.42	2666.95
	198	640.941	1745.6	2845.25	2543.14	2688.06
	199	646.761	1757.99	2867.55	2561.85	2709.17
	200	652.429	1770.04	2889.85	2580.75	2730.28
	201	658.271	1782.43	2912.14	2599.47	2751.4
	202	663.939	1794.51	2934.44	2618.18	2772.51
	203	669.759	1806.9	2956.73	2637.08	2793.62
	204	675.449	1818.95	2979.03	2655.79	2814.73
	205	681.269	1831.34	3001.32	2674.51	2835.84
	206	686.958	1843.42	3023.62	2693.23	2856.96
	207	692.779	1855.8	3045.7	2712.12	2878.07
	208	698.468	1867.86	3067.99	2730.84	2899.18
	209	704.289	1880.25	3090.29	2749.55	2920.39
	210	709.956	1892.32	3112.58	2768.45	2941.5
	211	715.799	1904.71	3134.88	2787.17	2962.61
	212	721.466	1916.76	3157.17	2805.88	2983.72
	213	727.287	1929.15	3179.47	2824.6	3004.84
	214	732.976	1941.23	3201.77	2843.49	3025.95
	215	738.797	1953.62	3224.06	2862.21	3047.06
	216	744.486	1965.67	3246.36	2880.93	3068.17
	217	750.306	1978.06	3268.65	2899.82	3089.29
	218	755.974	1990.13	3290.95	2918.54	3110.4
	219	761.816	2002.52	3313.25	2937.25	3131.51
	220	767.484	2014.58	3335.54	2955.97	3152.62
	221	773.304	2026.96	3357.84	2974.87	3173.83
	222	778.993	2039.04	3380.13	2993.58	3194.94
	223	784.814	2051.43	3402.43	3012.3	3216.05
	224	790.503	2063.48	3424.72	3031.19	3237.17
	225	796.324	2075.87	3447.02	3049.91	3258.28
	226	802.013	2087.95	3469.32	3068.63	3279.39
	227	807.834	2100.33	3491.61	3087.52	3302.08
	228	813.501	2112.39	3513.69	3106.24	3325.43
	229	819.344	2124.78	3535.98	3124.96	3348.77
	230	825.011	2136.85	3558.28	3143.67	3372.21
	231	830.832	2149.24	3580.57	3162.57	3395.55
	232	836.521	2161.29	3602.87	3181.28	3418.9
	233	842.341	2174.62	3625.17	3200	3442.24
	234	848.031	2192.41	3647.46	3218.89	3465.68
	235	853.851	2210.67	3674.17	3237.61	3489.03
	236	859.519	2228.44	3704.64	3256.33	3512.37
	237	865.361	2246.65	3734.88	3275.04	3535.71
	238	871.028	2264.51	3765.34	3298.93	3559.06
	239	876.849	2282.81	3795.58	3325.67	3582.5
	240	882.538	2300.45	3826.05	3352.41	3605.84
	241	888.359	2318.75	3856.29	3379.14	3633.56
	242	894.048	2336.61	3886.75	3405.88	3662.39
	243	899.869	2354.69	3917.22	3432.62	3691.13
	244	906.28	2372.54	3947.46	3459.36	3719.96
	245	912.867	2390.85	3977.92	3486.1	3748.7
	246	919.278	2408.48	4008.17	3512.83	3777.44
	247	925.864	2426.79	4038.63	3539.57	3806.27
	248	932.276	2444.64	4069.09	3566.13	3835.01
	249	938.862	2462.95	4099.34	3592.87	3863.75
	250	945.274	2480.58	4129.8	3619.61	3892.58
	251	951.838	2498.88	4160.04	3646.35	3921.32
	252	958.271	2516.74	4190.51	3673.08	3950.06
	253	964.836	2534.82	4220.75	3699.82	3978.89
	254	971.247	2552.68	4251.21	3726.56	4007.63
	255	977.834	2570.98	4281.68	3753.3	4036.37
	256	984.245	2588.62	4311.92	3780.04	4065.2
	257	990.832	2606.92	4342.38	3807.49	4093.94
	258	997.243	2624.78	4372.63	3835.83	4122.67
	259	1003.83	2643.08	4403.09	3864.35	4151.51
	260	1010.24	2660.71	4433.55	3892.69	4180.25
	261	1016.81	2679.02	4463.8	3921.21	4208.98
	262	1023.24	2696.88	4494.26	3949.73	4237.82
	263	1029.8	2714.96	4524.5	3978.07	4266.56
	264	1036.21	2732.81	4554.97	4006.6	4295.39
	265	1042.8	2751.12	4585.21	4034.94	4324.13
	266	1049.21	2768.75	4615.67	4063.46	4352.86
	267	1055.8	2787.05	4646.14	4091.8	4383.56
	268	1062.21	2804.91	4676.16	4120.32	4419.18
	269	1068.8	2823.21	4706.4	4148.84	4454.8
	270	1075.21	2840.85	4736.42	4177.18	4490.42
	271	1081.77	2859.15	4766.67	4205.7	4526.04
	272	1088.21	2877.01	4796.69	4234.05	4561.76
	273	1094.77	2895.09	4826.93	4262.57	4597.38
	274	1101.18	2912.95	4856.95	4290.91	4633
	275	1107.77	2931.25	4887.2	4319.43	4668.71
	276	1114.18	2948.88	4917.22	4347.95	4707.68
	277	1120.77	2967.19	4947.46	4376.29	4746.65
	278	1127.18	2985.04	4977.48	4404.81	4785.62
	279	1133.76	3003.35	5007.73	4433.16	4824.59
	280	1140.18	3020.98	5037.75	4461.68	4863.56
	281	1146.74	3039.29	5067.99	4490.02	4902.62
	282	1153.15	3057.14	5098.01	4518.54	4941.59
	283	1159.74	3075.22	5128.26	4547.06	4980.56
	284	1166.15	3093.08	5158.28	4575.4	5016
	285	1172.74	3111.38	5188.3	4603.92	5049.67
	286	1179.15	3129.24	5218.54	4632.26	5083.24
	287	1185.73	3147.32	5248.57	4660.78	5116.91
	288	1192.14	3165.18	5278.81	4689.13	5150.48
	289	1198.73	3183.48	5308.61	4717.65	5184.15
	290	1205.14	3201.12	5337.31	4746.17	5217.82
	291	1211.71	3219.42	5366.23	4772.19	5251.4
	292	1218.12	3237.28	5394.92	4797.15	5285.06
	293	1224.7	3255.58	5423.84	4821.93	5318.64
	294	1231.12	3273.21	5452.54	4846.88	5352.31
	295	1237.7	3291.52	5481.46	4871.84	5385.88
	296	1244.11	3309.38	5510.15	4896.79	5419.55
	297	1250.7	3327.46	5539.07	4921.75	5444.85
	298	1257.11	3345.31	5567.77	4946.52	0
	299	1263.7	3363.62	5596.69	4971.48
	300	1270.11	3381.25	5625.39	4996.43
	301	1276.67	3399.55	5654.3	5021.39
	302	1283.09	3417.41	5683	5046.35
	303	1289.67	3436.38	5711.92	5071.12
	304	1296.08	3460.49	5740.62	5096.08
	305	1302.67	3485.49	5769.32	5121.03
	306	1309.08	3509.6	5798.23	5145.99
	307	1315.67	3534.38	5826.93	5170.94
	308	1322.08	3558.48	5855.85	5195.9
	309	1328.67	3583.48	5884.55	5220.68
	310	1335.08	3607.59	5913.47	5245.63
	311	1341.64	3632.37	5942.16	5270.59
	312	1348.05	3656.47	5971.08	5295.54
	313	1354.64	3681.25	5999.78	5320.5
	314	1361.05	3705.58	6028.7	5345.28
	315	1367.64	3730.36	6057.4	5370.77
	316	1374.05	3754.46	6086.31	5432.98
	317	1380.63	3779.24	6115.01	5495.37
	318	1387.05	3803.57	6143.93	5557.58
	319	1393.63	3828.35	6179.91	5619.96
	320	1400.04	3852.46	6218.1	5682.17
	321	1406.62	3877.23	6256.29	5722.64
	322	1413.04	3901.34	6294.26	5762.39
	323	1419.62	3926.34	6332.45	5802.32
	324	1426.03	3950.45	6370.64	5842.07
	325	1432.61	3975.22	6408.83	5882
	326	1439.03	3999.33	6447.02	0
	327	1445.61	4024.11	6485.21
	328	1452.02	4048.44	6523.4
	329	1458.6	4073.21	6561.59
	330	1465.02	4097.32	6599.56
	331	1471.6	4122.1	6637.75
	332	1478.02	4146.43	6675.94
	333	1484.6	4171.21	6714.13
	334	1491.01	4195.31	6752.32
	335	1497.59	4220.09	6790.51
	336	1504.01	4244.2	6828.7
	337	1510.59	4269.2	6866.89
	338	1517	4293.3	6904.86
	339	1523.58	4318.08	6943.05
	340	1530	4342.19	6981.24
	341	1536.58	4366.96	7019.43
	342	1542.99	4391.29	7064.68
	343	1549.57	4416.07	7113.25
	344	1555.99	4440.18	7161.59
	345	1562.57	4464.96	7210.15
	346	1568.98	4489.29	7258.72
	347	1575.56	4514.06	7307.28
	348	1581.98	0	7355.85
	349	1588.56		7404.42
	350	1594.98		7452.76
	351	1601.56		7501.32
	352	1607.97		7549.89
	353	1614.55		7598.45
	354	1620.97		0
	355	1627.55
	356	1633.96
	357	1640.54
	358	1646.96
	359	1653.54
	360	1659.95
	361	1666.53
	362	1672.95
	363	1679.53
	364	1685.95
	365	1692.53
	366	1698.94
	367	1705.52
	368	1711.94
	369	1718.52
	370	1724.93
	371	0

[truncated: 17 more sheets: Figure 4e, Figure 4g, Figure 4h, Figure 5e, Figure 5g, Figure 5h, Figure S9, Figure S11, Figure S13, Figure S22, Figure S24, Figure S26, Figure S27, Figure S32, Figure S36, Figure S37, Figure S40]
